# Supplementary material for: Reassessing the terminal ballistic performance of trilobate and quadrilobate arrow points on Iron Age battlefields
Source: PLoS One. 2023 Jul 26;18(7):e0288483. doi: 10.1371/journal.pone.0288483 (PMC10370700; doi:10.1371/journal.pone.0288483)
Supplement: S1 Appendix — (CSV) [file pone.0288483.s001.csv]

Shot	Arm	Day	Time	Analysis	MS	Blade	Target	Vi	Vf	a(res.)	a(drag)	PEN	mass	KE	P	Fr	Fd	TCSApv	TCSPpv	SA
497	BH7	12/2/2021	14:05	N	B2.2	4 blade	3mmToolingx3					30	0.0305	0.0	0.00	0.0	0.0	82.1	58.7	1158
498	BH7	12/2/2021	14:11	Y	B2.2	4 blade	3mmToolingx2	36.79	12.91	-23880		85	0.0305	20.6	1.12	728.3	0.0	82.1	58.7	1158
499	BH8	12/2/2021		N	B2.2	3 blade	3mmToolingx2	37.06					0.0301	20.7	1.12	0.0	0.0	89.7	72.7	1254
500	BH8	12/2/2021	14:19	Y	B2.2	3 blade	3mmToolingx2	36.6	16.37	-20230		82	0.0301	20.2	1.10	608.9	0.0	89.7	72.7	1254
501	BH9	12/2/2021	14:23	Y	B2.2	2 blade	3mmToolingx2	36.3	16.44	-19860		66	0.0297	19.6	1.08	589.8	0.0	93.5	86.4	1341
502	BH9	12/2/2021	14:27	Y	B2.2	2 blade	3mmToolingx2	36.61	14.96	-21650		63	0.0297	19.9	1.09	643.0	0.0	93.5	86.4	1341
503	BH7	12/2/2021	14:34	Y	B2.2	2 blade	3mmToolingx2	36.66	15.25	-21410		68	0.0297	20.0	1.09	635.9	0.0	82.1	58.7	1158
504	BH8	12/2/2021	14:39	Y	B2.2	4 blade	3mmToolingx2	36.4	12.25	-24150		79	0.0305	20.2	1.11	736.6	0.0	89.7	72.7	1254
505	BH9	12/2/2021	14:24	Y	B2.2	3 blade	3mmToolingx2	36.41	12.06	-24350		68	0.0301	20.0	1.10	732.9	0.0	93.5	86.4	1341
506	BH7	12/2/2021	14:58	N	B2.2	3 blade	3mmTooling						0.0301	0.0	0.00	0.0	0.0	82.1	58.7	1158
507	BH7	12/2/2021	15:03	Y	B2.2	3 blade	3mmTooling	36.49	29.29	-7200	-725	300	0.0301	20.0	1.10	216.7	21.8	82.1	58.7	1158
508	BH8	12/2/2021	15:05	Y	B2.2	4 blade	3mmTooling	36.27	29.96	-6310	-479	300	0.0305	20.1	1.11	192.5	14.6	89.7	72.7	1254
509	BH9	12/2/2021	15:08	Y	B2.2	2 blade	3mmTooling	36.17	29.61	-6560	-1119	300	0.0297	19.4	1.07	194.8	33.2	93.5	86.4	1341
510	BH7	12/2/2021	15:18	Y	B2.2	3 blade	3mmTooling	36.47	30.59	-5880	-731	300	0.0301	20.0	1.10	177.0	22.0	82.1	58.7	1158
511	BH8	12/2/2021	15:21	Y	B2.2	2 blade	3mmTooling	36.32	30.57	-5750	-1064	300	0.0297	19.6	1.08	170.8	31.6	89.7	72.7	1254
512	BH9	12/2/2021	15:24	Y	B2.2	4 blade	3mmTooling	36.23	29.43	-6800	-510	300	0.0305	20.0	1.11	207.4	15.6	93.5	86.4	1341
513	BH7	12/2/2021	15:33	Y	B2.2	4 blade	3mmTooling	36.11	29.29	-6820	-568	300	0.0305	19.9	1.10	208.0	17.3	82.1	58.7	1158
514	BH8	12/2/2021	15:35	Y	B2.2	3 blade	3mmTooling	36.44	29.44	-7000	-705	300	0.0301	20.0	1.10	210.7	21.2	89.7	72.7	1254
515	BH9	12/2/2021	15:37	Y	B2.2	2 blade	3mmTooling	36.3	27.2	-9100	-1231	300	0.0297	19.6	1.08	270.3	36.6	93.5	86.4	1341
516	BH7	12/2/2021		N	B2.2	2 blade	3mmTooling					300	0.0297	0.0	0.00	0.0	0.0	82.1	58.7	1158
517	BH7	12/2/2021	16:01	Y	B2.2	2 blade	3mmTooling	36.34	25.77	-10570	-1769	225	0.0297	19.6	1.08	313.9	52.5	82.1	58.7	1158
518	BH8	12/2/2021	16:04	Y	B2.2	4 blade	3mmTooling	36.25	27.67	-8580	-844	300	0.0305	20.0	1.11	261.7	25.7	89.7	72.7	1254
519	BH9	12/2/2021	16:07	Y	B2.2	3 blade	3mmTooling	36.38	27.94	-8440	-967	300	0.0301	19.9	1.10	254.0	29.1	93.5	86.4	1341
520	BH7	12/2/2021	16:14	Y	B2.2	2 blade	3mmTooling	36.48	26.36	-10120	-1578	259	0.0297	19.8	1.08	300.6	46.9	82.1	58.7	1158
521	BH8	12/2/2021	16:17	Y	B2.2	3 blade	3mmTooling	36.6	30.12	-6480	-946	300	0.0301	20.2	1.10	195.0	28.5	89.7	72.7	1254
522	BH8	12/2/2021	16:19	Y	B2.2	3 blade	3mmTooling	36.65	28.69	-7960	-762	300	0.0301	20.2	1.10	239.6	22.9	89.7	72.7	1254
523	BH9	12/2/2021	16:21	Y	B2.2	4 blade	3mmTooling	36.34	29.1	-7240	-612	300	0.0305	20.1	1.11	220.8	18.7	93.5	86.4	1341
524	BH9	12/2/2021	16:23	Y	B2.2	4 blade	3mmTooling	36.31	28.56	-7750	-736	300	0.0305	20.1	1.11	236.4	22.4	93.5	86.4	1341
525	BH7	12/2/2021	16:28	N	B2.2	4 blade	3mmTooling	36.42	28.62	-7800	-648	300	0.0305	20.2	1.11	237.9	19.8	82.1	58.7	1158
526	BH7	12/2/2021	16:30	N	B2.2	4 blade	3mmTooling						0.0305	0.0	0.00	0.0	0.0	82.1	58.7	1158
527	BH7	12/2/2021	16:32	Y	B2.2	4 blade	3mmTooling	36.33	26.69	-9640	-698	300	0.0305	20.1	1.11	294.0	21.3	82.1	58.7	1158
528	BH8	12/2/2021	16:34	Y	B2.2	2 blade	3mmTooling	36.44	28.39	-8050	-1500	300	0.0297	19.7	1.08	239.1	44.6	89.7	72.7	1254
529	BH8	12/2/2021	16:37	Y	B2.2	2 blade	3mmTooling	36.36	27.63	-8730	-1530	300	0.0297	19.6	1.08	259.3	45.4	89.7	72.7	1254
530	BH9	12/2/2021	16:39	Y	B2.2	3 blade	3mmTooling	36.13	28.19	-7940	-920	300	0.0301	19.6	1.09	239.0	27.7	93.5	86.4	1341
531	BH9	12/2/2021	16:41	Y	B2.2	3 blade	3mmTooling	36.3	29	-7300	-815	300	0.0301	19.8	1.09	219.7	24.5	93.5	86.4	1341
532	BH9	12/2/2021	16:44	Y	B2.2	2 blade	3mmTooling	36.3	28.99	-7310	-1815	270	0.0297	19.6	1.08	217.1	53.9	93.5	86.4	1341
675	BH8	10/2/2022	19:24	Y	B2.1	2 blade	3mmTooling	34.18	27.23	-6318	-2293	188	0.0297	17.3	1.02	187.6	68.1	89.7	72.7	1254
676	BH9	10/2/2022	19:30	Y	B2.1	2 blade	3mmTooling	33.7	26.24	-6782	-2136	190	0.0297	16.9	1.00	201.4	63.4	93.5	86.4	1341
677	BH8	10/2/2022	19:35	Y	B2.1	3 blade	3mmTooling	33.61	26.53	-6436	-1210	300	0.0301	17.0	1.01	193.7	36.4	89.7	72.7	1254
678	BH9	10/2/2022	19:40	Y	B2.1	3 blade	3mmTooling	33.4	25.28	-7382	-1293	300	0.0301	16.8	1.01	222.2	38.9	93.5	86.4	1341
679	BH7	10/2/2022	19:44	Y	B2.1	4 blade	3mmTooling	33.63	23.83	-8909	-779	300	0.0305	17.2	1.03	271.7	23.8	82.1	58.7	1158
680	BH8	10/2/2022	19:49	Y	B2.1	4 blade	3mmTooling	33.54	25.53	-7282	-679	300	0.0305	17.2	1.02	222.1	20.7	89.7	72.7	1254
681	BH9	10/2/2022	19:52	Y	B2.1	4 blade	3mmTooling	33.83	25.3	-7755	-940	300	0.0305	17.5	1.03	236.5	28.7	93.5	86.4	1341
682	BH7	10/2/2022	20:53	Y	B2.1	2 blade	Clay	34.32	32.04	-2280		197	0.0297	17.5	1.02	67.7	0.0	82.1	58.7	1158
683	BH8	10/2/2022	20:59	Y	B2.1	3 blade	Clay	34.16	31.26	-2636		182	0.0301	17.6	1.03	79.3	0.0	89.7	72.7	1254
684	BH9	10/2/2022	21:02	Y	B2.1	4 blade	Clay	34.1	31.72	-2164		181	0.0305	17.7	1.04	66.0	0.0	93.5	86.4	1341
685	BH7	10/2/2022	21:05	Y	B2.1	2 blade	Clay	34.16	32.12	-1855		196	0.0297	17.3	1.01	55.1	0.0	82.1	58.7	1158
686	BH8	10/2/2022	21:09	Y	B2.1	3 blade	Clay	34.04	31.87	-1973		185	0.0301	17.4	1.02	59.4	0.0	89.7	72.7	1254
687	BH9	10/2/2022	21:14	Y	B2.1	4 blade	Clay	34.11	31.57	-2309		175	0.0305	17.7	1.04	70.4	0.0	93.5	86.4	1341
688	BH7	10/2/2022	21:16	Y	B2.1	2 blade	Clay	33.95	31.83	-1927		212	0.0297	17.1	1.01	57.2	0.0	82.1	58.7	1158
689	BH8	10/2/2022	21:23	Y	B2.1	3 blade	Clay	34.36	31.86	-2500		195	0.0301	17.8	1.03	75.3	0.0	89.7	72.7	1254
690	BH9	10/2/2022	21:26	Y	B2.1	4 blade	Clay	34.12	31.92	-2000		197	0.0305	17.8	1.04	61.0	0.0	93.5	86.4	1341
691	BH7	10/2/2022	21:29	Y	B2.1	2 blade	Clay	34.05	31.87	-1982		215	0.0297	17.2	1.01	58.9	0.0	82.1	58.7	1158
692	BH8	10/2/2022	21:31	Y	B2.1	3 blade	Clay	34.31	32.03	-2280		215	0.0301	17.7	1.03	68.6	0.0	89.7	72.7	1254
693	BH9	10/2/2022	21:34	Y	B2.1	4 blade	Clay	34.17	31.6	-2336		205	0.0305	17.8	1.04	71.2	0.0	93.5	86.4	1341
694	BH7	10/2/2022	21:42	Y	B2.1	2 blade	Clay	34.1	31.97	-1936		229	0.0297	17.3	1.01	57.5	0.0	82.1	58.7	1158
695	BH8	10/2/2022	21:47	Y	B2.1	3 blade	Clay	34.17	31.58	-2355		190	0.0301	17.6	1.03	70.9	0.0	89.7	72.7	1254
696	BH9	10/2/2022	21:50	Y	B2.1	4 blade	Clay	34.5	31.81	-2690		186	0.0305	18.2	1.05	82.0	0.0	93.5	86.4	1341
697	BH7	10/2/2022	21:53	Y	B2.1	2 blade	Clay	34.23	31.8	-2209		219	0.0297	17.4	1.02	65.6	0.0	82.1	58.7	1158
698	BH8	10/2/2022	21:56	Y	B2.1	3 blade	Clay	34.36	32.22	-2140		220	0.0301	17.8	1.03	64.4	0.0	89.7	72.7	1254
699	BH9	10/2/2022	22:00	Y	B2.1	4 blade	Clay	34.29	31.87	-2420		179	0.0305	17.9	1.05	73.8	0.0	93.5	86.4	1341
700	BH7	10/2/2022	22:03	Y	B2.1	2 blade	Clay	34.23	31.84	-2173		204	0.0297	17.4	1.02	64.5	0.0	82.1	58.7	1158
701	BH8	10/2/2022	22:06	Y	B2.1	3 blade	Clay	35.1	32.86	-2240		169	0.0301	18.5	1.06	67.4	0.0	89.7	72.7	1254
702	BH9	10/2/2022	22:09	Y	B2.1	4 blade	Clay	34.5	31.71	-2790		165	0.0305	18.2	1.05	85.1	0.0	93.5	86.4	1341
703	BH7	10/2/2022	22:12	Y	B2.1	2 blade	Clay	34.46	32.09	-2370		200	0.0297	17.6	1.02	70.4	0.0	82.1	58.7	1158
704	BH8	10/2/2022	22:14	Y	B2.1	3 blade	Clay	34.95	32.87	-2080		218	0.0301	18.4	1.05	62.6	0.0	89.7	72.7	1254
705	BH9	10/2/2022	22:18	Y	B2.1	4 blade	Clay	35.02	32.37	-2650		194	0.0305	18.7	1.07	80.8	0.0	93.5	86.4	1341
706	BH7	10/2/2022	22:21	Y	B2.1	2 blade	Clay	34.68	32.3	-2380		207	0.0297	17.9	1.03	70.7	0.0	82.1	58.7	1158
707	BH8	10/2/2022	22:24	Y	B2.1	3 blade	Clay	35.08	32.57	-2510		190	0.0301	18.5	1.06	75.6	0.0	89.7	72.7	1254
708	BH9	10/2/2022	22:27	Y	B2.1	4 blade	Clay	35.26	32.57	-2690		180	0.0305	19.0	1.08	82.0	0.0	93.5	86.4	1341
709	BH7	10/2/2022	22:30	Y	B2.1	2 blade	Clay	35.22	32.86	-2360		214	0.0297	18.4	1.05	70.1	0.0	82.1	58.7	1158
710	BH8	10/2/2022	22:32	Y	B2.1	3 blade	Clay	34.68	31.98	-2700		200	0.0301	18.1	1.04	81.3	0.0	89.7	72.7	1254
711	BH9	10/2/2022	22:36	Y	B2.1	4 blade	Clay	35.07	32.38	-2690		170	0.0305	18.8	1.07	82.0	0.0	93.5	86.4	1341
